# Supplementary material for: Latest Developments in Minimally Invasive Spinal Treatment in Slovakia and Its Comparison with an Open Approach for the Treatment of Lumbar Degenerative Diseases
Source: J Clin Med. 2023 Jul 18;12(14):4755. doi: 10.3390/jcm12144755 (PMC10381332; doi:10.3390/jcm12144755)
Supplement: Supplementary file 1 [file jcm-12-04755-s001.zip]

Archive with 2 entries (2 files):
- Supplementary material S2.pdf
- Supplemetary material S1.pdf
